# Supplementary material for: Individual and combined ecotoxic effects of water-soluble polymers
Source: PeerJ. 2023 Nov 23;11:e16475. doi: 10.7717/peerj.16475 (PMC10676718; doi:10.7717/peerj.16475)
Supplement: Supplemental Information 1 [file peerj-11-16475-s001.xlsx]

## Sheet: Individuel_polymers
	Control			PA									PEG-200									P-AA									PQ-6
	-			250 mg/L			500 mg/L			1000 mg/L			250 mg/L			500 mg/L			1000 mg/L			25 mg/L			50mg/L			100mg/L			0.025mg/L			0.05mg/L			0.1mg/L
Algea-counts at 72h	698333	708333	707666	783333	802000	807333	754333	674666	704666	718667	690666	714667	756333	677333	775333	741666	679666	715666	766667	708666	731667	346666	384333	360000	228333	268667	245667	167000	189333	177333	755667	6803333	719667	501333	345333	487666	64667	83000	72333
Algea-counts at start	20000	20000	20000	20000	20000	20000	20000	20000	20000	20000	20000	20000	20000	20000	20000	20000	20000	20000	20000	20000	20000	20000	20000	20000	20000	20000	20000	20000	20000	20000	20000	20000	20000	20000	20000	20000	20000	20000	20000
Growth rate per day	1.18432	1.18906	1.18875	1.22261	1.23046	1.23267	1.21003	1.17283	1.18733	1.19389	1.18064	1.19203	1.21092	1.17414	1.21919	1.20439	1.17529	1.19249	1.21544	1.18922	1.19986	0.950877	0.985259	0.963457	0.811691	0.865913	0.836082	0.707421	0.749258	0.727432	1.21062	1.94315	1.19435	1.07385	0.949592	1.06463	0.391173	0.474369	0.428516

## Sheet: binary_mixtures
	Control			P-AA + PEG-200									P-AA + PA									PQ-6 + PEG-200									PQ-6 + PA									PQ-6 + P-AA
	-			275 mg/L (1:10)			550 mg/L			1100 mg/L			275 mg/L (1 :10)			550 mg/L			1100 mg/L			250 mg/L (1:10,000)			500 mg/L			1000mg/L			250 mg/L (1 : 10,000)			500 mg/L			1000 mg/L			25 mg/L (1: 1,000)			50 mg/L			100 mg/L
Algea-counts at 72h	656333	691667	671333	323667	312333	306667	205000	187333	194667	160000	141333	150667	211667	241000	230333	154333	142333	145666	109333	97667	103667	864000	764333	803333	506333	522667	493000	94000	141333	107667	808000	859333	809667	487667	495333	488000	184333	170000	172333	228667	210333	216667	144000	127333	137667	98667	77333	82667
Algea-counts at start	20000	20000	20000	20000	20000	20000	20000	20000	20000	20000	20000	20000	20000	20000	20000	20000	20000	20000	20000	20000	20000	20000	20000	20000	20000	20000	20000	20000	20000	20000	20000	20000	20000	20000	20000	20000	20000	20000	20000	20000	20000	20000	20000	20000	20000	20000	20000	20000
Growth rate per day	1.16365	1.18112	1.17118	0.927994	0.916113	0.91001	0.775759	0.745719	0.758519	0.693147	0.651796	0.673113	0.786427	0.829688	0.814598	0.681127	0.654146	0.661861	0.566222	0.52861	0.548484	1.25528	1.21442	1.23101	1.07715	1.08774	1.06826	0.515854	0.651796	0.561104	1.23294	1.25347	1.23363	1.06463	1.06983	1.06486	0.740337	0.713355	0.717899	0.812178	0.78432	0.79421	0.658027	0.617024	0.643035	0.532006	0.450796	0.473029

## Sheet: concentration_respond of WSPs
Cocentrations (mg/L)	PQ-6						P-AA			PQ-6 + P-AA
	Growth inhibition (%)
0.0075	18	2.1	3.2
0.015	19	18	16
0.0156				20	*	4
0.03	24	25	20
0.047				48	45	*
0.06	47	48	49
0.0623				51	*	64
0.0645				*	71	67
0.12	63	63	63
0.187				93	78	*
0.24	76	87	91
0.48	102	102	98
1.422										*	23	30	10
2.5							24	32	1
2.859										18	21	30	18
4.5485										20	29	36	36
5							18	35	5
6.657										32	57	41	43
9.4355										51	55	48	46
10							37	38	36
13.3845										63	65	68	61
19.58										80	81	84	76
20							50	42	43
31.152										83	83	85	85
40							70	71	73
62.6615										89	90	91	92
80							78	81	84
160							89	87	88
320							95	93	92
*The values could not be determined. Therefore these series were not accepted as a replicate
